# Supplementary material for: An umbrella review of psychological capacity and mental health trajectories across the life course
Source: Nat Ment Health. 2026 Feb 26;4(3):451–68. doi: 10.1038/s44220-026-00592-x (PMC12975514; doi:10.1038/s44220-026-00592-x)
Supplement: Supplementary file 3 — Data extraction form. [file 44220_2026_592_MOESM3_ESM.xlsx]

## Sheet: Data extraction form
Author	Year	Title	Search timeframe	Number of databases	Gray literature	Total N articles screening	Total N studies inclusion *			Language restriction		Inclusion criteria	Exclusion criteria	Population of interest	Outcome of interest	Life stage					QA done	QA tool used			Focus on person-centred approaches	Range and/or average # of trajectories (if applicable)
								Includes No of repeated observations per study **	Total N participants		Countries/areas included ***					Infancy and childhood	Adolescence	Adulthood	Older adulthood	Age range across included studies ****			Meta-analysis conducted	Reported pooled estimates			Key findings according to authors (adapted)
Baron et al	2017	A systematic review of growth curve mixture modelling literature investigating trajectories of perinatal depressive symptoms and associated risk factors	Inception -2015	7	No	5388	11	Yes	5448	No	Finland (1), France (1), Taiwan (2), USA (7)	(1) Depressive symptoms during the perinatal period, (2) perinatal depressive symptoms trajectories, (3) factors associated with symptom trajectories, and (4) longitudinal designs using latent variable modelling approaches (5) There were no publication date or language restrictions. (6) Articles considered for review were those which reported the use of GCMM to identify trajectories of perinatal …	1. studies were excluded if depressive symptoms were investigated in the context of a comorbid primary mental disorder (e.g. anxiety, bipolar, schizophrenia, psychosis). 2. No growth curve mixture modelling 3. Assessment after 2 year postpartum 4.No depresssion or distress instrument	Perinatal period (pregnancy to upto 2 years of birth)	Depressive symptoms		X	X		≤17 (mean age 16.3) to 40	Yes	Newcastle–Ottawa Scale (NOS) for Cohort Studies	N	NA	Yes	2-5 (range), most common = 3	All studies reported a stable low depressive symptoms trajectory throughout the perinatal period. A stable moderate-high symptom trajectory was reported in eight of 11 studies. Six studies reported transient trajectories (either increasing, decreasing or episodic depressive symptoms). None of the demographic, personality or clinical characteristics investigated systematically differentiated group…
Bonde et al	2022	﻿Time course of symptoms in posttraumatic stress disorder with delayed expression: A systematic review	Inception-2021	3	No	719	34	Yes	111782	NR	Australia (3), Denmark (2), Israel (4), Japan (1), Mexico (1), Multi-country (1), Netherlands (3), Sweden (1), USA (19)	PTSD symptoms defined according to DSM‐III+ / ICD‐10+ criteria, ≥ 100 participants,≥ 1 year of follow‐up, ≥ 3 measurement points, trajectory analysis (latent class growth analysis), adult populations (>=18 years)	Birth‐related PTSD, Partner violence (but not assault and rape), restriction to ICD‐10 eligible trauma Childhood abuse, to ensure prospective data	Adult	PTSD trajectories			X	X	20-69	Yes	Ad hoc	N	NA	Yes	NR	In 29 study populations, delayed trajectories were found. The median PTSD symptom sumscore was 25% higher during the initial 6 months among individuals in the delayed trajectory compared to those in low-stable trajectory. From this level, the difference widened and reached a plateau of 40–50% higher. The variation was large, and the baseline participation rate and loss to follow-up were exceeding…
Cohen-Mansfield et al	2018	Trajectories of End of Life: A Systematic Review	2003-2017	3	Yes	467	50 (31 on terminal decline, of which 7 on emotional well-being and life satisfaction)	Partly	13688	English	Australia (1), Germany (5), Netherlands (1), UK (1), USA (1)	(a) a domain-specific TD was described in general or in relation to cause of death, (b) trajectories of decline in one or more types of diseases (causing death) were assessed, or (c) causes of death were compared for changes in costs, expenditures, or health services consumption in the last years of life.	Articles that did not present original research or that were unrelated to the subject matter.	Older adults	End of Life (a) terminal decline (TD), the timing of change in slope of decline in specific abilities; and (b) trajectories of decline in areas such as function, health care expenditures, and well-being according to cause of death				X	NR	No	NA	N	NA	No	NA	Decline in subjective well-being was found to be more closely related to distance from death than to age, and trajectories changed from stability throughout adulthood to a decline around 3–5 years before death.
Curran et al	2025	A Systematic Review of Trajectories of Clinically Relevant Distress Amongst Adults with Cancer: Course and Predictors	Inception-2023	2	No	5509	14	Partly	8566	English	Australia (1), Canada (1), Japan (1), Netherlands (2), South Korea (4), Sweden (1), UK (1), USA (3)	1) Written in English; 2) peer-reviewed; 3) adult patients with cancer; 4) mental health outcomes were assessed longitudinally with a validated clinically relevant measure; 5) results could be clustered according to clinical cut-off scores to identify distress trajectories	1) Sample related to adult survivors of childhood cancer; 2) lacked statistical power to determine proportion of participants in each trajectory; 3) only grouped patients into trajectories using statistical methods; 4) participants were enrolled in an intervention trial	Adults patients with cancer	Mental health outcomes (including depression, anxiety, trauma or stress related disorders)			X	X	16 to 94	Yes	Quality in Prognosis Studies (QUIPS)	N	NA	No	NA	There was high heterogeneity in the timing of baseline assessments and follow-up intervals across studies. Up to 1 in 5 people experienced persistent depression or anxiety. Among studies that examined predictors of trajectories, the most consistent predictors were physical symptoms or functioning level.
﻿Danielsson et al	2023	﻿A Systematic Review of Longitudinal Trajectories of Mental Health Problems in Children with Neurodevelopmental Disabilities	1990-2021	6	No	94870	49	Yes	9446	English	Australia (6), Belgium (1), Canada (5), Germany (1), Israel (1), Netherlands (5), Switzerland (1), UK (8), USA (23)	1) Participants' age up to 18 years old for at least 2 waves of data collection; 2) all participants (or a subgroup) had a disability such as autism, DHD, intellectual disability, cerebral palsy, hearing or vision loss, acquired brain injury, specific learning disorders, motor disorders, and genetic conditions; 3) no intervention focused on mental health; 4) longitudinal design with at least 3 re…	1) Participants aged 19+ years old; 2) participants described as typically developing or with diagnoses with other forms of impairments (e.g., psychiatric condition without NDD, asthma); 3) intervention studies focused on mental health; 4) qualitative studies; 5) no mental health outcomes.	Children and adolescents with neurodevelopmental disabilities (NDDs)	Mental health outcomes (including anxiety, behaviour problems, depression).	X	X			≤1 to 12.3 (range of mean age at baseline)	Yes	Critical Appraisal Skills Programme checklist for cohort studies	N	NA	No	NA	In almost half the reviewed studies, trajectories changed by less than 10% between the first and last time points.
De Sousa et al	2025	Exploring depression in adults over a decade: a review of longitudinal studies	2013-2023	3	No	465	37 (28 in Table 1 and Table 2)	No	512437	No	Brazil (1), Canada (3), Chile (1), China (6), Europe (2), Ireland (1), Italy (2), South Korea (3), Taiwan (1), UK (2), USA (5)	NR	(1) studies addressing depression trajectories in populations affected by specific traumatic events (e.g., abuse, bereavement); (2) studies focused on adolescents or children; and (3) studies with significant methodological limitations or insufficient data on depression trajectories	Adults aged 19 years and older	Depression			X	X	NR	No	NA	N	NA	No	NA	There is high heterogeneity in depression trajectories. Social support, physical activity, and healthcare access can be play a protective role, and there are barriers including socioeconomic disadvantage, chronic illness, and gender disparities.
Galatzer-Levy et al	2018	Trajectories of resilience and dysfunction following potential trauma: A review and statistical evaluation	Inception-2016	2	No	NR	54	Yes	76973	English	Australia (3), China (2), Denmark (3), Europe (1), Gaza Strip (2), Germany (2), Hong Kong (2), Israel (3), Netherlands (1), Sierra Leone (2), South Korea (1), Spain (1), Sweden (2), Switzerland (1), USA (30)	Eligible studies examined the prevalence of trajectories of adjustment following a PTE (e.g., war) or major life stressor (e.g., bereavement) using modeling approaches (LGMM vs. LCGA) that require at least three timepoints. Only studies that had a sample > 100, conducted their first post-event assessment within a year (for longitudinal studies1) or two years (for prospective studies2) of the even…	Studies that primarily focused on body image, self-image and sexuality, and smoking behavior were excluded from the analysis because these outcomes are infrequently studied.	General population following potential trauma	Trajectories of resilience and dysfunction following potential trauma	x	X	X	x	NR	No	NA	Y	Pooled prevalence of each trajectory calculated across studies	Yes	4 (selected)	Of the 67 cases that emerged from the 54 studies, the most consistently observed trajectories following PTEs were resilience (observed in: n=63 cases), recovery (n=49), chronic (n=47), and delayed onset (n=22). The resilience trajectory was the modal response across studies (average of 65.7% across populations, 95% CI [0.616, 0.698]), followed in prevalence by recovery (20.8% [0.162, 0.258]), chr…
Gendre et al.	2025	Trajectories of posttraumatic growth identified from person-centered analyses: A systematic review	1996-2023	4	Yes	934	18	Partly	15235	English	Canada (1), China (2), Israel (1), Japan (1), New Zealand (1), Poland (1), Spain (1), Taiwan (2), USA (3)	1) published in english; 2) published between 1996 and 2023; 3) identified PTG trajectories; 4) applied person centred analyses	1) documents thay were not articles or dissertations and not written in english were excluded. 2) articles and dissertations not measuring PTG or exmining trajectories form person-centered analyses were also excluded	Anyone who has faced adverse circumstanced	Post-traumatic Growth	x	x	x	x	NR	Yes	NIH quality assessment tool for observational cohort and crosssectional studies.	N	NA	Yes	2 to 6	the eighteen studies included, eight considered real and illusory PTG, evaluating them indirectly through various measures: PTG, coping, functioning, or distress. Fifteen studies conducted with adults and three with children named PTG trajectories according to the evolution of the level of growth (stable, increasing, decreasing PTG) or according to characteristics such as PTG levels, distress, co…
Gilbey et al	2020	Trajectories of Mental Health Difficulties in Young People Who are Attracted to the Same Gender: A Systematic Review	Inception-2018	7	Yes	1029	10	No	72088	English	Netherlands (1), UK (1), USA (8)	1. The population of interest was young people who indicated some aspect of same-gender sexual orientation. 2.Indicators of poor mental health were defined as outcome variables representing diagnosis of a mental illness, primary (sub-clinical) symptomatology of mental disorder or mental distress. 3. Studies were required to have utilised a repeated-measures design, with at least two within-subjec…	1. Studies that grouped trans or gender diverse participants with individuals who were attracted to the same-gender were excluded due to the notable disparities in mental health problems between these groups . 2.Studies examining substance use as the outcome variable were not included	‘Young people’ under the age of 25 who are Attracted to the Same Gender (studies including time points above 25 were included)	Depressive symptoms, Suicidality and Eating disorder symptoms		X	X		10 to 28	Yes	Critical Appraisal Skills Programme (CASP) checklist	N	NA	Partly	NR	The search identified ten studies that examined depressive symptoms, suicidality and eating disorder symptoms. Disparities in these outcomes were evident by the earliest time points recorded and lasted across the full age range of youth under investigation (ages 10–25). There was some evidence that risk of depressive symptoms and suicidality specifically for same-gender attracted youth was greate…
﻿Habtewold et al	2020	﻿A systematic review and narrative synthesis of data-driven studies in schizophrenia symptoms and cognitive deficits	2008-2019	7	Yes	1317	53 (19 longitudinal)	Yes	32071	English	Australia (4), Canada (2), China (5), Colombia (1), Czech Republic (1), Denmark (3), France (1), Germany (2), Hong Kong (2), Italy (3), Japan (1), Multi-country (5), Netherlands (6), Singapore (2), South Korea (3), Spain (3), Taiwan (1), UK (1), USA (20)	(1) longitudinal and cross-sectional studies; (2) studies that reported at least two clusters or trajectory groups of individuals using a statistical method based on a distinct positive symptom, negative symptom, and cognitive deficit or a combination of these symptoms; (3) studies conducted in patients with schizophrenia spectrum disorders, unaffected relatives, or healthy individuals irrespecti…	Longitudinal studies based on the analyses of the mean levels of change of symptom scores were excluded because they did not capture individuals’ patterns of change over time by treating between-subject variation as an error, so that the actual heterogeneity of groups cannot be revealed. Also, studies based on the non-statistical methods of clustering (e.g. family-based clustering) were excluded.…	Patients with schizophrenia spectrum disorders, their relatives and healthy people	Schizophrenia symptoms and cognitive deficits		X	X		NR	No	NA	N	NA	Yes	2 to 5 positive and negative traj;4-6 cognitive traj	Most longitudinal studies investigated the trajectory of positive, negative or both symptoms in patients whereas one study explored the trajectory of schizotypy in a nonclinical population.Most longitudinal studies found four trajectories that characterized by stability, progressive deterioration, relapsing and progressive amelioration of symptoms and cognitive function
﻿Infurna et al	2018	﻿Re-evaluating the notion that resilience is commonplace: A review and distillation of directions for future research, practice, and policy	Inception-2018	4	Yes	239	77	Partly	140925	NR	NR	(1) used a form of longitudinal mixture modeling (i.e., LCGA or GMM); (2) a major life event or stressor was examined (i.e., negative or positive); and (3) the sample consisted of participants in adulthood and old age. We only included studies that have been published and did not include unpublished studies. Furthermore, we only included studies that used the technique of LCGA or GMM for reasons …	NR	Participants in adulthood and old age	Resilience: major life events or stressors involved those that are negative, such as military deployment, onset of a disability or chronic illness, and spousal bereavement, as well as those that are positive, such as childbirth and retirement.			X	X	NR	No	NA	N	NA	Yes	2-7 (range)	Among reviewed studies, 86% assumed homogeneity of variances across trajectories and 68% set slope variances to zero. Studies where these assumptions were not applied, the resilient trajectory was among the smallest.
Kuo et al	2017	Trajectories of depressive symptoms for bereaved family members of chronically ill patients: a systematic review	Inception-2015	5	No	647	6	Partly	1102	NR	USA (6)	1. study subjects were unpaid adult family members or partners of adult decedents, primarily with chronic diseases, 2.the study used a longitudinal prospective design, 3. data on depressive-symptom levels were collected at least three times before/after bereavement to configure a trajectory, 4. raw depressive-symptom scores at different times were presented, and (5) trajectory groups and their pr…	(1) study subjects were unpaid volunteers and bereaved parents of children and adolescents (<18 years old), and (2) they were case studies, reviews, qualitative studies or meta-analyses.	Unpaid adult family members or partners of adult decedents, primarily with chronic diseases	Depressive-symptom trajectories			X	X	36.6 to 72 (range of mean age at baseline)	Yes	Qualsyst evaluation tool	N	Pooled prevalence of trajectories based on recoding and synthesis of original trajectories: ‘endurance’ (54·2%), ‘resilience’ (8·8%), ‘transient reaction’ (7·7%), ‘chronic grief’ (19·4%) and ‘chronic depression’ (9·9%).	Yes	3-5 (range)	Most bereaved families returned to pre-bereavement depressive-symptom levels within one year after losing a family member, whereas 9.9% experienced persistent depressive symptoms.
Lai et al	2017	Posttraumatic Stress Symptom Trajectories Among Children After Disaster Exposure: A Review	Inception-2016	4 (92)	No	166	8	Partly	8306	English	China (2), USA (6)	(1) participants must have been under 18 years of age, (2) articles must have been written in English, (3) articles must have been published in an academic journal, (4) trajector* must have appeared in the abstract for the article, (5) trauma type must have been a natural or man-made disaster, and (6) studies must have been quantitative studies specifically focusing on PTSS trajectories of childr…	Not explicitly mentioned	Children (<18)After Disaster Exposure	Posttraumatic stress symptoms (PTSS)	X	X			3 to 18	No	NA	N	NA	Partly	3 to 4	All studies identified resilience, recovery, and chronic trajectories. Evidence for a delayed trajectory was mixed. Proportions of children falling into each trajectory varied widely across studies, but overall, resilience was the most prevalent trajectory. These findings were consistent across study factors (i.e., analytic strategy, assessment timing, and study selection criteria). Female gender…
Lemyre et al	2023	﻿Wellbeing among university students during the COVID-19 pandemic: a systematic review of longitudinal studies	2019-2022	5	Yes	6651	19 (15 longitudinal and 4 repeated cross-sectional )	Partly	19206	English	Australia (3), Canada (4), New Zealand (1), UK (5), USA (6)	(1) longitudinal or repeated cross-sectional in design, with a minimum of one data point during the COVID-19 pandemic; (2) assessing wellbeing using a validated instrument; and (3) conducted among university students.	(1) presented wellbeing data not assessed via validated scales; (2) presented wellbeing data stemming from recall retrospective assessments; or (3) assessed the effectiveness of interventions.	University students during the COVID-19 pandemic	Wellbeing trajectories		X	X		17.97 to 24.7 (range of mean age at baseline)	Yes	National Institutes of Health ‘Quality Assessment Tool for Observational Cohort and Cross-Sectional Studies	N	NA	No	NA	There was a significant decrease in the wellbeing of university students during the early stages of the pandemic compared to prepandemic times. In later phases of the pandemic, some studies suggested an improvement, others no change, and two studies found impairments. Wellbeing was positively associated with male gender, higher socioeconomic status, more sleep and physical activity, greater socia…
Magan et al	2021	﻿Longitudinal Trajectories and Correlates of Post-Caregiving Depressive Symptoms in Former Caregivers of Persons With Alzheimer’s Disease or a Related Dementia	1994-2021	3	No	6753	16	No	2563	English	Spain (1), UK (1), USA (14)	Studies were eligible for inclusion if they were published in the English language between January 1994 and March 2021, were reported in peer-reviewed sources, and described findings of quantitative or qualitative research related to factors, correlates, or longitudinal patterns of depressive symptoms in former family caregivers following the death of the care recipient with ADRD. Studies examini…	Opposite to the inclusions (NR exclusively)	Former Caregivers of Persons With Alzheimer’s Disease or a Related Dementia	Post-caregiving depressive symptoms			X	X	NR	Yes	Quality appraisal tool proposed by Hawker, Payne, Kerr, Hardey, and Powell.	N	NA	No	NA	Despite resolution of caregiving responsibilities, family caregivers continued to experience depressive symptoms for several years following the death of the care recipient, not recovering to levels reported by non-caregiving controls.
Majdandzic et al	2025	Posttraumatic Growth, Coping, and Distress: A Systematic Review of Longitudinal Studies	1996-2023	4	No	1085	22	No	10656	English	Australia (2), Canada (1), Chile (1), France (1), Israel (1), Malaysia (2), Portugal (1), Spain (1), Taiwan (3), USA (9)	1) adults with trauma experiences; 2) validated PTG measures at multiple time opints, and 3) assess distress or copying with validated tools	1) reviews; 2) meta-analyses;	Adults with experiences of trauma	Post-traumatic Growth			x	x	range mean 22.2 to 64.63)	Yes	JBI Critical Appraisal Checklist	N	NA	Yes	3 to 6	nine studies reported stable PTG over time, six observed significant increases, and three noted decreases. Four studies employed trajectory analyses, revealing that approximately half of respondents experienced stable PTG, while the remainder showed substantial variability. The relationship between distress and PTG over time was inconsistent, whereas active-adaptive coping strategies were consist…
Musliner et al	2015	﻿Heterogeneity in long-term trajectories of depressive symptoms: Patterns, predictors and outcomes	1999-2015	2	No	1231	25	Yes	81432	English	Brazil (1), Canada (3), Finland (2), France (3), Taiwan (2), USA (14)	a) modeled trajectories of depressive symptoms, b) used a group-based trajectory modeling approach, c) followed participants for 5+ years and d) had a sample size of at least 200.	Measures based on parental report rather than self-report,studies of joint trajectories,ocused on depressive symptoms within the context of a stressful event, either a cancer diagnosis or bereavement in caregivers	General population	Depressive symptoms	X	X	X	X	11 to 75+ (range of mean age at baseline)	No	NA	N	NA	Yes	3-6 (range)	Across studies, most participants had consistently few or no depressive symptoms, with a minority of around < 10% reporting persistent symptoms. Predictors of trajectories with greater symptom burden included female gender, lower income/education and non-white race.
Nandi et al	2009	Epidemiologic heterogeneity of common mood and anxiety disorders over the lifecourse in the general population: a systematic review	1995-2008	2	No	521	46 (29 longitudinal)	Partly	105700	NR	Canada (9), Germany (1), Netherlands (3), Sweden (1), Switzerland (2), UK (1), USA (29)	1. Population based studies that assessed the heterogeneity of symptom syndromes or trajectories of common mood and anxiety disorders. 2. Peer reviewed literature after 1994	1. Studies based on samples recruited from clinical settings (e.g., inpatients or outpatients) were excluded.	Children, adolescents, young adults, adults, elderly	Depression, anxiety, PTSD, hyperactivity	X	X	X	X	NR	No	NA	N	NA	Yes	2 to 6	For depression, studies had found trajectories such as consistently low, moderate, increasing, and consistently high, as well as severe typical, severe atypical, and declining or escalating mood groups. Anxiety symptoms had also exhibited trajectories like low, moderate, high, chronic, low-increasing, high-declining, and high-increasing. Similarly, hyperactivity had showed very low, low, moderate…
Newnham et al	2022	﻿Long term mental health trajectories after disasters and pandemics: A multilingual systematic review of prevalence, risk and protective factors	2000-2022	10	Yes	56370	205	Yes	285733	English, Chinese, and Japanese	Armenia (4), Australia (6), Austria (1), Chile (1), China (79), Germany (2), Iceland (2), Indonesia (2), Ireland (1), Italy (4), Japan (20), Mexico (3), Nepal (1), Netherlands (8), New Zealand (1), Norway (10), Spain (1), Sri Lanka (1), Sweden (8), Taiwan (7), Thailand (1), Turkey (1), UK (3), USA (32), Vanuatu (1)	1) were published between January 2000 and May 2022; (2) were written in English, Simplified Chinese, or Japanese; (3) reported original data on individuals affected by disasters, epidemics or pandemics; (4) reported clinical symptoms of PTSD, depression, or anxiety with a clinical or probable case threshold; and (5) reported two or more data points after the disaster with one collected at least …	(1) reported data for only one time-point after the disaster; (2) reported only on the period prior to 12 months post-exposure; (3) did not report on symptoms of PTSD, depression, or anxiety or reported a combined mental health score; (4) only included a specific clinical sample (e.g., children with autism), (5) were published in a language other than English, Chinese, or Japanese; (6) provided o…	Any post disasters and pandemics	Long term mental health trajectories after disasters and pandemics	X	X	X	X	NR	Yes	Systematic Assessment of Quality in Observational Research (SAQOR) scale	N	NA	No	NR	PTSS rates improved for all ages (p = .018, eta2 = 0.035). In contrast, depression and anxiety prevalence remained elevated for years following exposure (p = .424, eta2 = 0.019 and p= .051, eta2 = 0.064, respectively), with significantly higher rates for children and adolescents (p < .005, eta2 > 0.056). Earthquakes and pandemics were associated with higher prevalence of PTSS (p < .019, eta2 > 0.…
Oppo et al	2024	Trajectories of posttraumatic stress symptoms following collective violence: A systematic review andmeta-analyses	Inception-2024	6	No	771	10	Yes	52324	English	Australia (2), Israel (1), USA (7)	1) were conducted in sample exposed to collective violence as defined by Benjet et al. 2016; 2) assessed PTSS using validated measures; c) was performed using LGM; d) included an adult population; e) had a longitudinal design; f) reported both prequencies and prevalence of the estimated trajectories	a) were a systematic review; b) evaluated treatment for PTSD; c) did not allow PTSS to be anlaysed separately from other comorbid symptoms d) included participants who experienced PTEs that fell into categories other than collective violence	Adults (18 of older) who experienced collective violence	Post Traumatic Stress Symptoms			X	x	18-65+	Yes	NIH quality assessment tool for observational cohort and crosssectional studies.	Y	Pooled prevalence. low stable 58.0%, 95% CI [51.0, 65.0]. The high-stable 7.0%, 95% CI [4.0, 19.0]; the decreasing trajectory was 13%, 95% CI [9.0, 17.0]; and the delayed-worsening trajectory was 8.0%, 95% CI [5.0, 10.0]. A fifth trajectory, moderately stable, had a prevalence of 19.0%, 95% CI [9.0, 29.0].	Yes	4 to 7	Most included studies (63.6%) identified four trajectories, characterized as low-stable, high-stable, decreasing, and delayed-worsening. The low-stable trajectory was the modal response, with a pooled prevalence of 58.0%, 95% CI [51.0, 65.0]. The high-stable prevalence was 7.0%, 95% CI [4.0, 19.0]; the decreasing trajectory was 13%, 95% CI [9.0, 17.0]; and the delayed-worsening trajectory was 8.0…
﻿Pavlacic et al	2022	﻿A Systematic Review of Posttraumatic Stress and Resilience Trajectories: Identifying Predictors for Future Treatment of Veterans and Service Members	Inception-2019	2	No	1514	27	No	NR	NR	NR	Studies included employed the following statistical methods that allow for trajectory estimation: Latent Class Growth Analysis/Modeling, Latent Growth Mixture Modeling, Latent Growth Modeling, Latent Trajectory Modeling, Growth Mixture Modeling, Second-Order Growth Mixture Modeling, and Latent Trajectory Analysis. At least three time points were required to ensure a measurable developmental traje…	Trials and studies seeking to examine trajectories of treatment response across treatment were screened but not included in the final articles.	Veterans and Service Members	Posttraumatic Stress and Resilience Trajectories			X	X	NR	No	NA	N	NA	Yes	NR	Across all included studies reporting percentages of resilience trajectories (i.e., including some studies that used the same data sets and/or samples), 73.4% reported a resilience trajectory, while the remaining 26.6% encompassed heterogeneous symptomatic trajectories on average
Portogallo et al	2024	Consequence of child and adolescent depressive symptom trajectories for adult depressive disorders and symptoms: A systematic review & meta-analysis	2002-2023	6	Yes	129	12	No	35058	English	Australia (1), Canada (3), Netherlands (1), Portugal (1), Taiwan (1), UK (2), USA (4)	(1) longitudinal trajectory analysis of child and adolescent depression symptoms (<18 years), (2) prediction from depression trajectories to adult depressive disorder or depressive symptom severity, and (3) non-clinical samples. Additionally, a) typically developing populations, b) categorisation of participants into trajectory subgroups, c) peer-reviewed and published in English between 2002-202…	No association between child and adolescent depression trajectories with adult depression disorder and/or depressive symptom severity.	Typically developing children and adolescents (<18 years)	Depression	X	X	(X) as distal outcome of trajectories during childhood / adolescence		4 to 17 (range of age)	Yes	Newcastle–Ottawa Scale	Y	Pooled random-effects estimates of prevalence of harmonised depressive symptom trajectories: Low (70.3 % [95 % Confidence Interval (CI) 62.2–77.8 %], n = 24,475), Moderate (17.9 % [CI 11.6–25.3 %, n = 6,062], High (9.5 % [CI 4.8–15.4 %, n = 2,029)], Increasing (9.5 % [CI 5.3–14.7 %, n = 1,333]), and Decreasing (5.1 % [CI 2.2–9.2 %, n = 605]). Pooled random-effects estimate of prevalence within tr…	Yes	3-12 (range)	The included studies identified Low (70.3 %), Moderate (17.9 %), High (9.5 %), Increasing (9.5 %) and Decreasing (5.1 %) symptom trajectories. Low symptom trajectories forecast lower adult depression symptoms and disorders.
Santiago et al	2013	﻿A Systematic Review of PTSD Prevalence and Trajectories in DSM-5 Defined Trauma Exposed Populations: Intentional and Non-Intentional Traumatic Events	1998-2010	2	No	2537	58	Partly	9570	English	NR	Studies published in English that measured PTSD prevalence using validated measures at two or more time points within twelve months post-trauma.	Excluded studies if the subjects received treatment or other interventions, unless data from a control group were available. In addition, studies were excluded if they failed to meet the one-month duration criterion, if they measured only PTSD symptoms and not disorder, if the population of interest was children or adolescents under 18 years old, or if the study identified pregnancy or childbirth…	DSM-5 Defined Trauma Exposed Populations	PTSD Prevalence and Trajectories			X	X	NR	No	NA	N	NA	No	NR	The mean prevalence of PTSD across all studies decreases from 28.8% (range = 3.1–87.5%) at 1 month to 17.0% (range = 0.6–43.8%) at 12 months. However, when traumatic events are classified into intentional and non-intentional, the median prevalences trend down for the non-intentional trauma exposed populations, while the median prevalences in the intentional trauma category steadily increase from …
Santos et al	2017	﻿Heterogeneity in perinatal depression: how far have we come? A systematic review	Inception-2016	3	No	247	23 (22 longitudinal)	Partly	38779	NR	Australia (5), Brazil (1), Finland (1), France (2), Multi-country (1), Netherlands (1), Taiwan (2), UK (2), USA (8)	For inclusion in this review, articles in peer-reviewed journals had to examine maternal PND symptoms profiles or symptom trajectories. To this purpose, we focused on articles reporting on original data and using statistical methods (e.g., latent class model) that allowed for exploration of heterogeneity through subtypes, classes, clusters or other variants of heterogeneity. We considered the per…	1) parents of children with developmental problems, obesity, or who are survivors of natural disasters (e.g., Hurricane Katrina survivors); (2) children greater than one year old at baseline; (3) major depression without specific focus on mothers or the childbearing period; (4) joint trajectories of multiple disorders (e.g., depression and anxiety); and (5) animal studies.	Pregnant women and new mothers	Perinatal depression (PND)		X	X		NR	No	NA	N	NA	Yes	2-6 (range)	Longitudinal studies provided evidence of at least three heterogeneous patterns: low, medium or chronic-high symptom levels. Poorer health outcomes were found in children of mothers in high symptom trajectories.
Schafer et al	2022	Trajectories of resilience and mental distress to global major disruptions	2000-2001	4	Yes	NR	28	Yes	85351	NR	Argentina (1), Australia (1), Canada (3), China (5), France (3), Germany (3), Ireland (1), Israel (4), Poland (1), UK (4), USA (3)	Studies with prospective designs (i.e., pre- and peri-COVID-19 pandemic assessments) or longitudinal designs without pre-pandemic assessment (i.e., only peri-pandemic assessments) with at least three timepoints for middle-aged adult samples (mean age: 25–59 years) and two timepoints for young (mean age: 19–24 years) and older adult samples (mean age ≤ 60 years). At least 100 respondents were recr…	Samples only recruited from clinical contexts were not eligible; clustering methods not considering the mean level of mental distress were not eligible; Studies on children and adolescent samples (mean age < 19 years) were not eligible	General population	Mental distress trajectories			X	X	NR	No	NA	Y	Pooled prevalence estimates of 65.7% for resilience trajectories; 13.0% for recovery trajectories; 11.6% for delayed negative mental health response trajectories; 11.2% for chronically elevated mental distress trajectories.	Yes	2-5 (range)	Mental distress trajectories during the pandemic largely resembled mental distress responses to individual-level macro-stressors, except for a lower prevalence of recovery trajectories. Results suggested more resilient responses in older adults, and less consistent trajectories in younger and older ages compared with middle-aged adults.
Schubert et al	2017	﻿Depressive symptom trajectories in late adolescence and early adulthood: A systematic review	Inception -2015	2	No	932	47	Partly	196921	English	Canada (7), Chile (1), Netherlands (2), NR (4), UK (3), USA (20)	Age group of the study cohort predominantly falling into the age range 15-25; Cohorts representative of a general population; Depressive symptoms measured longitudinally as primary outcome variable; Statistical trajectory analyses carried out.	Depressive symptoms not the main outcome variable; Age group of the study cohort not predominantly falling into the age range 15-25; Bipolar disorder measures other than depressive symptoms; Cohorts representing minority groups only; Study population outside the age range (15–25); Commentaries and reviews.	Late adolescence and early adulthood (15-25)	Depressive symptoms		X	X		10 to 53 (range of age)	No	NA	N	NA	Partly	3-6 (range)	Depresive symptoms are not uniformly distributed across adolescent and young adult populations. The majority of young people (60–80%) reported low levels of depressive symptoms with slight normative increases from early to late adolescence, peaking around age 17. Adequate parental support, intact family structures, advantageous SES and psychological traits such as adaptive coping have all been as…
Scott et al	2023	Depression and Anxiety Trajectories in Chronic Disease: A Systematic Review and Meta-Analysis	Inception-2023	3	No	7764	67	No	61201	English	Australia (10), Canada (2), China (4), Denmark (2), France (2), Germany (2), Ireland (1), Multi-country (1), Netherlands (8), Poland (1), Singapore (1), Sweden (1), Taiwan (2), UK (3), USA (27)	Studies were included if they used a longitudinal design with at least three time-points and if they used analytic methods that identified distinct trajectories of change over time (e.g., growth mixture modelling, latent class growth analysis).Studies were eligible if they were original articles published in English. Both peer-reviewed journal articles and dissertations were included, while secon…	Studies examining the trajectories of depression and anxiety after acute injury or illness were excluded, unless the injury was likely to result in ongoing health and psychosocial complications (e.g., spinal cord injury, burn injury). Additionally, studies that measured trajectories of depression and anxiety within the context of psychiatric treatment were excluded (e.g., where all participants w…	Participants with any chronic disease (e.g., cancer, chronic pain, and mixed populations) and who measured participants’ symptoms of depression or anxiety using a valid measure.	Depression and Anxiety Trajectories in Chronic Disease			X	X	NR	Yes	Newcastle–Ottawa Scale	Y	Overall pooled prevalence of nonclinical depression trajectory = 69.0% (95% CI: 65.6, 72.2); of clinical depression trajectory = 11.8% (95% CI: 9.2, 14.8; of nonclinical anxiety trajectory = 73.4% (95% CI: 66.3, 79.5); of clinical anxiety trajectory = 13.7% (95% CI: 9.3, 19.7).	Yes	2-7 (range)	Most participants followed a stable nonclinical trajectory for depression (69.0% [95%CI: 65.6, 72.2]) and anxiety (73.4% [95% CI: 66.3, 79.5]). Smaller but meaningful subsamples followed a trajectory of depression and anxiety symptoms consistently in the clinical range (11.8% [95% CI: 9.2, 14.8] and 13.7% [95% CI: 9.3, 19.7], respectively).
Shore et al	2017	Review: Longitudinal trajectories of child and adolescent depressive symptoms and their predictors – a systematic review and meta-analysis	1994-2016	3	Yes	39136	20	Yes	41236	English	Canada (5), Chile (1), Finland (1), Germany (1), Netherlands (3), UK (1), USA (8)	longitudinal; baseline age of <19 years; nonclinical samples; and analyzed for trajectories	age >=19 years	Child and adolescent	Depressive symptoms and their predictors	X	X	X		4 to 30 (range of age)	Yes	Ad hoc (including: population sampling rigor; longitudinal sample attrition and handling of missing data; and data analysis methods)	Y	Random pooled prevalence of 56% [95% CI 46–65%] on ‘No or low’ depressive symptom trajectories, 26% (CI 14–40%) on a ‘Moderate’ trajectory, and 12% (CI 8–17%) on ‘High’, ‘Increasing’, and ‘Decreasing’ depressive symptom subgroups.	Yes	3-11 (range)	The pooled prevalence and 95% confidence interval of ‘No or low’, 'Moderate', and ‘High’, ‘Increasing’, and ‘Decreasing’ depressive symptom trajectories were 56% (46–65%), 26% (14–40%), and 12% (8–17%), respectively. Moderate symptoms were associated with poorer adjustment and outcomes relative to low symptom groups. ‘High’ or ‘Increasing’ trajectories were predominantly predicted by female gende…
Sun et al	2023	Dynamic changes in resilience among family caregivers in the face of healthcare challenges: A scoping review	2012-2022	5	No	3466	24 (18 longitudinal)	Yes	2647	English	Australia (4), Belgium (1), Canada (1), Germany (1), Italy (1), Netherlands (1), Norway (1), Switzerland (1), Taiwan (3), UK (2), USA (8)	1) complete, peer-reviewed research published between January 2012 and May 2022; 2) concerned conceptually with resilience; 3) relevant to healthcare challenges such as disease treatment or palliative care; 4) explicit focus on changes in caregivers' resilience in the psychological dimension; 5) study sample population includes only unpaid family caregivers; 6) longitudinal study design involving…	1) caretaking focus was beyond or below the level of the individual, for example, of communities, countries, or animals, or not in fact providing care; 2) intervention study, study protocol, pilot study, commentary, or book chapter; 3) study focused on adverse life events such as domestic violence, maltreatment, disaster, civilian accident, war, or military deployment; 4) data missing in the depi…	Caregivers while caring for the family	Dynamic change in the resilience		X	X	X	NR	No	NA	N	NA	No	NA	There were three types of changes in the patterns of caregivers' resilience: stability, growth, and decline. There was great variability and inconsistency in how resilience has been tracked and measured in existing literature, with a variety of different factors found to be associated with the process of change in resilience, and no consensus on whether resilience is static or dynamic.
Tafolla et al	2024	Longitudinal Analyses of Mental Health in Autistic Individuals: A Systematic Review	2000-2023	2	No	1520	13 (5 focused on trajectories)	No	12130	English	Australia (1), Canada (5), Israel (2), UK (2), USA (4)	1) Equal to or longer than a three-year follow-up between the first and final timepoint; 2) Prospective study; 3) Sample size larger than 50 participants; 4) Included participants with a confirmed professional diagnosis (use of observational measures, interviews or evidence of a medical diagnosis given by a professional) of ASD, autism, Asperger’s syndrome, or pervasive developmental disorder–not…	1) Treatment study; 2) Only included prenatal or genetic data as predictors; 3) Publications not written in English.	People with confirmed professional diagnosis of ASD, autism, Asperger's syndrome, or pervasive developmental disorder-not otherwise specified (PDD-NOS)	Depression or anxiety	X	X	X		2.2 to 25.7 (range of mean age at baseline and last time-point)	No	NA	N	NA	No	NR	There was variability in symptoms of anxiety and depression in autistic individuals. Adaptive skills were significant predictors of change and of later symptoms of both anxiety and depression, and peer relationships in school age were particularly important in predicting later symptoms of depression.
Tarren-Sweeney and Goemans	2019	A narrative review of stability and change in the mental health of children who grow up in family-based out-of-home care	NR-2018	3	No	35	14	Partly	2657	NR	Australia (1), Belgium (1), Canada (1), Croatia (1), Germany (1), Netherlands (3), Norway (2), UK (2), USA (2)	1. Sample predominantly experienced pre-care maltreatment. 2.Measures obtained while children resided in family-based OOHC.3.Prospective measurement using the same type of informants. 4.Reliable informants of children’s mental health. 5.Sufficient sample size. 6.Measures reported for common cohorts. 7.Sufficient prospective time frame.8.Population studies. 9.Mean baseline and follow-up scores rep…	1. Longitudinal studies of the development of orphans or abandoned infants placed in foster care without previous history of maltreatment refer to a different population and were excluded from the present review. 2. studies that retained very small samples (N < 25) at follow-up were excluded from the present review. 3. studies that employed a prospective time frame of less than 12 months were exc…	Children who grow up in family-based out-of-home care	Mental health (broadly)	X	X	X		2 to 17 (range of age at baseline)	No	NR	N	NA	No	NR	Several longitudinal studies reported sizable proportions of children in care meaningfully improving in their mental health over both short- and long-term time frames, with similarly sizable proportions experiencing meaningful deterioration in their mental health.
Van Den Kieboom et al	2020	The Trajectory of Caregiver Burden and Risk Factors in Dementia Progression: A Systematic Review	2014-2019	3	No	1484	11	Yes	5136	English	NR	1) publications in English; 2) publications between 2014 and 2019 as a follow-up to van der Lee focused on the longitudinal course of caregiver burden; 3) presence of patient, caregiver, or context factors related to caregiver burden or burden related concepts (depression, stress, strain); and 4) research design: longitudinal and cohort studies. burden as the dementia progresses and included eith…	Limitations were language (English) and publication date (5 years).	Not specified (over time:months with no starting age for caregiver or patient)	Caregiver (dementia) burden and psychological stress			X	X	NR	Yes	Newcastle–Ottawa Scale (NOS) for Cohort Studies	N	NA	No	NR	While a variety of caregiver burden trajectories were reported, the majority (eight studies) found that it increased at follow-up (after 6 months, 12 months, 24 months, and 36 months). Only two studies reported that caregiver burden and/or distress remained stable at 12 months and 18 months of follow up. found a decrease of caregiver burden, after the patient with dementia was admitted to a long-…
﻿Vanwetswinkel et al	2022	﻿The longitudinal course of depressive symptoms during the perinatal period: A systematic review	Inception-2021	4	No	359	33	Partly	81849	English	Australia (3), Brazil (1), Canada (5), China (1), Finland (3), France (1), Ghana (1), India (1), Ivory Coast (1), Netherlands (2), Norway (1), South Africa (1), Sweden (1), Taiwan (1), UK (2), USA (4)	(a) Studies with a primary focus on women aged 18 years or above in the perinatal period; (b) The participants should have been assessed at least three times in total, including once during pregnancy and once within twelve months postpartum; (c) Longitudinal studies with focus on trajectories and risk factors (instead of prevalence and incidence); (d) A validated screening tool to detect depressi…	(a) Reviews, meta-analyses and study designs other than longitudinal; (b) Animal studies; (c) Studies on women with depression outside the perinatal period; (d) Studies focusing on treatment (antidepressants, psychotherapy,..); (e) Only a study protocol available; (f) Focus on recovery trajectories or predefined groups. Most of the studies were excluded because depressive symptoms were only asses…	Women aged 18 years or above in the perinatal period	Depressive symptoms during perinatal period			X		NR	No	NA	N	NA	Yes	2-6 (range), most common = 3	All studies reported a low symptom trajectory with prevalence ranging from 6.5 % to 92 %. High-symptom trajectories were in most of the studies the smallest subgroup (1.1 % - 14.6 %). Most of the studies described episodic trajectories of depressive symptoms during the peripartum. The most common risk factor associated with a high-symptom trajectory of depressive symptoms was a history of depress…
Wang et al	2013	﻿Prevalence and trajectory of psychopathology among child and adolescent survivors of disasters: a systematic review of epidemiological studies across 1987-2011	Inception-2011	2	No	896	85 (25 longitudinal)	Partly	74487	NR	NR	(1) presenting the prevalence rates of any psychopathological symptoms or disorders; (2) providing a quantitative evaluation of the psychopathological problems of disaster survivors against a control group, against predisaster status, or over time. Included studies were required to employ appropriate designs, validated instruments, and logic approaches to assess psychopathology.	Studies mainly investigating infants (<1 year), young adults (>18 years), or college students were excluded. Since topic was disaster and not trauma per se, mainly focused on acute, collectively experienced events with sudden onset, thereby excluding research on chronic hazards, dislocation, and terrorism during ongoing political conflicts or wars. Several types of publications were excluded, suc…	Child and adolescent survivors	Psychopathological impacts of community-wide disasters	X	X			2 to 24	Yes	Quality in Observational Research (SAQOR) system	N	NA	No?	NR	The course of PTSD symptoms among child and adolescent survivors of disaster was examined in 25 longitudinal or long-term-follow-up studies after disasters. The majority of these studies demonstrated declines in the rates of probable PTSD/ clinical symptoms over time during the survey periods, but in three studies the estimated rates of PTSD symptoms did not significantly decrease over time and i…
Waqas et al	2023	Exploring Heterogeneity in perinatal depression: a comprehensive review	Inception-2022	2	No	1209	66 (53 longitudinal)	Partly	267712	English	Australia (10), Brazil (7), Canada (5), Chile (1), China (2), Finland (3), France (5), Ghana (1), Ivory Coast (1), Japan (1), Malawi (1), Multi-country (3), Netherlands (1), New Zealand (1), Norway (1), Pakistan (1), Singapore (2), South Africa (1), Sweden (1), UK (5), USA (13)	All studies that assessed depressive symptoms from pregnancy to 1 year postpartum, using psychometric rating scales or diagnostic criteria (DSM or ICD); all studies which reported heterogeneity in perinatal depression among pregnant or postpartum women aged 18 years or older, irrespective of their study designs. Studies reporting different symptom profiles of PND and longitudinal trajectories suc…	Excluded short formats of publications such as letter to editors and correspondence.	Pregnant or postpartum women aged 18 years or older	Perinatal depression			X		NR	Yes	Newcastle–Ottawa Scale and Guidelines for Reporting on Latent Trajectory Studies (GRoLTS)	N	NA	Yes	2-7 (range)	Trajectories ranged from minimal perinatal depression symptoms to stable linear and clinically severe, chronic, and persistent trajectories. Most studies reported severe and persistent symptoms among perinatal women facing sociocultural stressors, less stable social networks, poverty, and displacement, and there were poor and persistent neurodevelopmental, socioemotional, and physical health outc…
Witt et al	2024	Scoping review on trauma and recovery in youth after natural disasters: what Europe can learn from natural disasters around the world	Inception-2021	3	No	665	15	No	11519	English and German	China (7), USA (7)	Studies were included if they (1) were longitudinal, (2) examined trajectories of (mal-)adaption, (3) focused on development after natural disasters, (4) included participants up to the age of 18 years of age, (5) were written in English or German, (6) were quantitative studies, and (7) were published in a peer-reviewed journal.	Participants beloe 18 years of age	Child and adolescents	Immediate stress, prolonged reactions, trauma, and recovery after natural disasters	X	X			3 to 19	No	NA	N	NA	Yes	3-5	All studies identified resilience, recovery, and chronic trajectories. There was also evidence for delayed or relapsing trajectories. The proportions of participants within each trajectory varied across studies, but the more favorable trajectories such as resilient or recovering trajectory were the most prevalent. The results suggested a more dynamic development within the first 12 months post-di…
Note.
* The figures in brackets represent the number of longitudinal studies within systematic reviews that extracted information from studies with non-longitudinal designs.
** Partly if information extractable from other reported information but not directly reported.
*** Countries/areas included have been extracted as per the information provided in the corresponding review and may not add up to the number of included studies.
**** Unless specified otherwise, this corresponds to the mininum and maximum age included across studies.
